# Supplementary material for: Correlations between Clinical Features and Mortality in Patients with Vibrio vulnificus Infection
Source: PLoS One. 2015 Aug 14;10(8):e0136019. doi: 10.1371/journal.pone.0136019 (PMC4537211; doi:10.1371/journal.pone.0136019)
Supplement: S1 Table — (XLS) [file pone.0136019.s001.xls]

## Sheet: VVI original data
S1 Table. Descriptive data of subjects in the study
Patients ID	Age (years)	Gender	Blood type A	Blood type B	Blood type O	Blood type AB	Liver disease	Heavy drinking	Pathogens cultured site with bile culture	Death	Fever	Gastrointestinal discomforts	Swelling	Pain	Hemorrhagic bulla	Cellulites	Septic shock	Multiple organ failure	WBC>1E+10	WBC<4E+09	Hemoglobin<90g/L	Platelets<2E+09	PTA<20%	Total Bilirubin Increased	ALT>2 times ULN	AST>2 times ULN	Serum creatinine < normal	Urea nitrogen > normal	Surgical interventions	The time between the injuries or the onset of symptoms to hospital (days)	Hospitalization (days)
1	39	Female	No	No	Yes	No	No	No	Yes	No	Yes	Yes	No	Yes	No	No	No	No	Yes	No	No	No	No	Yes	Yes	No	No	No	Yes	10	7
2	57	Female	No	No	Yes	No	Yes	No	Yes	No	Yes	Yes	No	Yes	No	No	No	No	Yes	No	No	No	No	Yes	Yes	Yes	No	No	No	1	30
3	52	Female	Yes	No	No	No	Yes	No	Yes	No	Yes	Yes	No	No	No	No	No	No	No	Yes	No	No	No	No	Yes	Yes	No	No	Yes	3	8
4	41	Male	No	Yes	No	No	No	No	No	No	Yes	No	Yes	Yes	Yes	No	Yes	Yes	No	Yes	No	Yes	No	Yes	Yes	Yes	Yes	Yes	Yes	2	109
5	55	Male	No	No	No	Yes	No	No	No	No	Yes	No	Yes	Yes	Yes	Yes	Yes	No	No	No	No	No	No	Yes	Yes	Yes	No	No	Yes	1	60
6	68	Male	No	No	Yes	No	No	Yes	No	No	Yes	No	Yes	Yes	Yes	Yes	No	No	No	No	No	No	No	No	No	No	No	No	No	5	17
7	56	Male	Yes	No	No	No	Yes	No	No	No	Yes	Yes	No	No	No	No	No	No	No	No	No	No	No	Yes	No	No	No	No	No	1	18
8	62	Female	No	Yes	No	No	Yes	No	No	No	Yes	No	Yes	Yes	Yes	No	No	No	No	No	No	No	No	Yes	No	No	No	No	Yes	1	26
9	51	Male	No	No	Yes	No	Yes	No	No	No	Yes	No	No	No	No	No	No	No	Yes	No	No	No	No	No	No	No	No	No	No	1	64
10	67	Female	No	Yes	No	No	Yes	No	No	No	Yes	No	Yes	Yes	Yes	Yes	No	No	No	Yes	Yes	No	No	No	No	Yes	Yes	Yes	No	1	34
11	57	Female	No	No	Yes	No	Yes	No	Yes	No	Yes	Yes	No	Yes	No	No	No	No	Yes	No	No	No	No	No	Yes	Yes	No	No	No	1	30
12	52	Female	Yes	No	No	No	Yes	No	Yes	No	Yes	Yes	No	No	No	No	No	No	No	Yes	No	No	No	No	No	No	No	No	No	3	8
13	41	Male	No	Yes	No	No	No	No	No	No	Yes	No	Yes	Yes	Yes	No	Yes	Yes	No	Yes	No	No	No	No	No	No	No	No	No	2	109
14	55	Male	No	No	No	Yes	No	No	No	No	Yes	No	Yes	Yes	Yes	Yes	Yes	No	No	No	No	No	No	No	No	No	No	No	No	1	60
15	68	Male	No	No	Yes	No	No	Yes	No	No	Yes	No	Yes	Yes	Yes	Yes	No	No	No	No	No	No	No	No	No	No	No	No	No	4	17
16	56	Male	Yes	No	No	No	Yes	No	No	No	Yes	Yes	No	No	No	No	No	No	No	No	No	No	No	No	No	No	No	No	No	1	18
17	55	Male	No	No	No	Yes	No	No	No	No	Yes	No	Yes	Yes	Yes	Yes	Yes	No	No	No	No	No	No	No	No	No	No	No	No	1	60
18	54	Male	No	Yes	No	No	No	Yes	Yes	Yes	Yes	No	Yes	Yes	No	Yes	Yes	Yes	No	No	Yes	Yes	Yes	Yes	Yes	Yes	Yes	Yes	No	3	20
19	64	Male	Yes	No	No	No	No	Yes	No	Yes	Yes	No	Yes	Yes	Yes	Yes	Yes	Yes	No	Yes	No	Yes	Yes	No	Yes	Yes	Yes	Yes	No	2	2
20	42	Male	Yes	No	No	No	Yes	No	Yes	Yes	Yes	No	Yes	Yes	Yes	Yes	Yes	Yes	Yes	No	Yes	No	Yes	Yes	Yes	Yes	Yes	Yes	No	1	18
21	54	Male	No	Yes	No	No	No	Yes	Yes	Yes	Yes	No	Yes	Yes	No	Yes	Yes	Yes	No	No	Yes	Yes	No	No	No	No	No	No	No	3	20
Abbreviations: ALT, alanine aminotransferase; AST, aspartate aminotransferase; PTA, prothrombin time activity; WBC, white blood cell; ULN, the upper limit of normal.
